# Supplementary material for: Detecting the priority areas for health workforce allocation with LISA functions: an empirical analysis for China
Source: BMC Health Serv Res. 2018 Dec 12;18:957. doi: 10.1186/s12913-018-3737-y (PMC6292090; doi:10.1186/s12913-018-3737-y)
Supplement: Supplementary file 2 — Table S1. The number of different types of health workforce and population data in urban China in 2016. (XLSX 11 kb) [file 12913_2018_3737_MOESM2_ESM.xlsx]

## Sheet: Sheet1
Table S1. The number of different types of health workforce and population data in urban China in 2016.
Region	Licensed doctors	Registered nurses	Pharmacist	Technologist	Other medical technical personnel	Other technical personnel	Administrative personnel	Logistics technical workers	Urban Population
	Unit: Person	Unit: Person	Unit: Person	Unit: Person	Unit: Person	Unit: Person	Unit: Person	Unit: Person	Unit: thousands
Beijing	89129	98038	13682	12150	20628	16179	17679	28285	13583
Tianjin	34158	34179	5172	4935	9238	4185	9062	7923	9635.38
Hebei	73134	79954	7337	9606	11323	11543	9609	15313	18505.5
Shanxi	47562	57848	5456	6473	8088	6321	8436	11382	9954.52
Neimenggu	31737	38666	5114	4475	6871	4802	5730	7225	6839.61
Liaoning	75594	90271	9219	11057	11227	9731	12929	19100	19161.9
Jilin	34295	35879	3568	4417	4410	4705	6510	7868	8425.41
Heilongjiang	46311	56522	5821	6973	11272	6274	10006	12635	13218.6
Shanghai	62735	77729	9513	10093	13006	10563	11880	14782	13846.1
Jiangsu	104107	132383	14959	14817	19788	14359	16688	29268	29189.2
Zhejiang	83538	96236	13264	12376	18681	11349	11506	25216	18368.4
Anhui	50999	70375	6332	8059	9184	7881	8777	10445	21007.1
Fujian	41539	52049	6952	5907	7086	5983	4960	11299	11468
Jiangxi	31050	44604	5099	5797	5437	4241	4746	7648	9483.2
Shandong	117967	143337	15438	15807	22111	20846	15819	21905	30849
Henan	79779	111477	10369	12638	17681	14191	14900	20831	21085.8
Hubei	65779	94382	8627	9542	11456	10597	11719	15710	19170.3
Hunan	56934	77181	7030	8339	8183	7323	11088	12328	13710.2
Guangdong	171107	214189	27859	24667	43782	18761	24329	53327	41878.6
Guangxi	46150	62217	7310	7070	11735	5138	8430	15546	15637.4
Hainan	10583	15085	1532	1773	1944	1368	2283	4000	2378.23
Chongqing	39928	53493	5567	5931	9886	5661	8683	14172	16169.7
Sichuan	83251	109792	10812	12107	17662	10425	16206	28213	28490.7
Guizhou	26570	33664	2804	3835	5913	3958	5189	5199	5556.18
Yunnan	31351	40708	3910	4716	6959	5138	4281	7322	6589.77
Xizang	3265	2495	292	447	751	408	591	1232	614.407
Shaanxi	47916	68837	7113	9079	19151	1859	14981	14466	14214.6
Gansu	25229	28221	2994	3701	4712	4167	4765	5699	8315
Qinghai	6601	8857	975	986	1799	1432	698	1514	970.606
Ningxia	11276	13282	1730	1582	2438	1412	1901	2506	3030.8
Xinjiang	18102	21069	2311	2394	4701	3124	2915	5730	3217.02
Total	1647676	2063019	228161	241749	347103	234224	287296	438089	434564
