# Supplementary material for: Detecting the priority areas for health workforce allocation with LISA functions: an empirical analysis for China
Source: BMC Health Serv Res. 2018 Dec 12;18:957. doi: 10.1186/s12913-018-3737-y (PMC6292090; doi:10.1186/s12913-018-3737-y)
Supplement: Supplementary file 3 — Table S2. The number of different types of health workforce and population data in rural China in 2016. (XLSX 11 kb) [file 12913_2018_3737_MOESM3_ESM.xlsx]

## Sheet: Sheet1
Table S2. The number of different types of health workforce and population data in rural China in 2016.
Region	Licensed doctors	Registered nurses	Pharmacist	Technologist	Other medical technical personnel	Other technical personnel	Administrative personnel	Logistics technical workers	Rural population
	Unit: Person	Unit: Person	Unit: Person	Unit: Person	Unit: Person	Unit: Person	Unit: Person	Unit: Person	Unit: thousands
Beijing	282	44	0	0	0	0	0	0	0
Tianjin	3646	1909	407	315	993	507	482	307	86.5476
Hebei	104006	63478	9081	10400	24740	14058	9621	19631	5880.69
Shanxi	44137	34264	4929	5177	11946	5024	5234	10380	2511.32
Neimenggu	34654	27779	5315	4268	11527	4352	4500	6131	1740.48
Liaoning	34206	28876	4244	4326	8474	4966	6243	10171	2289.31
Jilin	35371	29870	4365	4004	10426	4115	7396	8803	1788
Heilongjiang	38111	28896	5729	5820	15907	3952	6353	8251	2303.98
Shanghai	2651	1644	266	245	314	139	295	400	67.3684
Jiangsu	100540	88785	12798	10868	17941	10860	9691	23745	4913.45
Zhejiang	84640	78287	13608	9603	22408	9034	6575	19277	3112.63
Anhui	61742	55975	7543	9052	14471	6809	5535	11755	4959.43
Fujian	38146	44592	7384	5511	11391	4919	3426	11559	2650.6
Jiangxi	48137	50915	9147	9298	11488	4321	3655	10989	4030.78
Shandong	126933	125042	17957	17330	39779	19338	13188	23033	6958.32
Henan	126968	110646	15535	20075	41833	22321	19697	43735	9266.38
Hubei	75962	80536	9881	9496	18871	9919	8151	13053	4233.61
Hunan	103693	84350	13654	12504	20679	11143	11912	22073	6022.56
Guangdong	72117	69604	11452	7995	22485	7593	6847	17996	5101.47
Guangxi	50523	60385	9383	8670	26429	7188	9315	20131	3984.36
Hainan	9291	11410	1399	1347	3158	1002	1753	3345	665.125
Chongqing	24781	23970	3007	2817	9974	2724	3780	6808	1793.03
Sichuan	102163	97841	13186	12825	35511	9827	15114	29459	6241.1
Guizhou	42437	52329	5324	8048	23697	6671	8685	8367	3877.5
Yunnan	54525	65258	6467	8909	26874	7632	5656	14016	4050.82
Xizang	3277	1338	362	248	2354	437	263	522	261.345
Shaanxi	37765	47966	7702	9460	33618	1529	9203	9295	2575.68
Gansu	27562	22309	3228	3304	13381	3363	7044	5956	1938.44
Qinghai	7069	5507	940	1118	3158	687	592	1192	480.865
Ningxia	5794	4787	992	858	1961	673	462	1005	369.026
Xinjiang	42200	46555	5800	7545	20310	7144	5234	9375	1943.02
Total	1543329	1444147	211085	211436	516698	191947	195902	370760	9609.72
