# Supplementary material for: Detecting the priority areas for health workforce allocation with LISA functions: an empirical analysis for China
Source: BMC Health Serv Res. 2018 Dec 12;18:957. doi: 10.1186/s12913-018-3737-y (PMC6292090; doi:10.1186/s12913-018-3737-y)
Supplement: Supplementary file 4 — Table S1. The density of different types of urban and rural health workforce in China in 2016. (XLSX 12 kb) [file 12913_2018_3737_MOESM4_ESM.xlsx]

## Sheet: Sheet1
Table S3. The density of different types of urban and rural health workforce in China in 2016.
Region	Licensed doctors		Registered nurses		Pharmacist		Technologist		Other medical technical personnel		Other technical personnel		Administrative personnel		Logistics technical workers
	Urban	Rural	Urban	Rural	Urban	Rural	Urban	Rural	Urban	Rural	Urban	Rural	Urban	Rural	Urban	Rural
	Unit: Person per 1000 pupulation		Unit: Person per 1000 pupulation		Unit: Person per 1000 pupulation		Unit: Person per 1000 pupulation		Unit: Person per 1000 pupulation		Unit: Person per 1000 pupulation		Unit: Person per 1000 pupulation		Unit: Person per 1000 pupulation
Beijing	6.6	—	7.2	—	1.01	—	0.89	—	1.52	—	1.19	—	1.3	—	2.08	—
Tianjin	3.6	4.2	3.6	2.2	0.54	0.47	0.51	0.36	0.96	1.15	0.43	0.59	0.94	0.56	0.82	0.35
Hebei	4	1.8	4.3	1.1	0.4	0.15	0.52	0.18	0.61	0.42	0.62	0.24	0.52	0.16	0.83	0.33
Shanxi	4.8	1.7	5.8	1.4	0.55	0.2	0.65	0.21	0.81	0.48	0.63	0.2	0.85	0.21	1.14	0.41
Neimenggu	4.6	2	5.6	1.6	0.75	0.31	0.65	0.25	1	0.66	0.7	0.25	0.84	0.26	1.06	0.35
Liaoning	3.9	1.5	4.7	1.3	0.48	0.19	0.58	0.19	0.59	0.37	0.51	0.22	0.67	0.27	1	0.44
Jilin	4.1	2	4.3	1.7	0.42	0.24	0.52	0.22	0.52	0.58	0.56	0.23	0.77	0.41	0.93	0.49
Heilongjiang	3.5	1.7	4.3	1.3	0.44	0.25	0.53	0.25	0.85	0.69	0.47	0.17	0.76	0.28	0.96	0.36
Shanghai	4.5	3.9	5.6	2.4	0.69	0.39	0.73	0.36	0.94	0.47	0.76	0.21	0.86	0.44	1.07	0.59
Jiangsu	3.6	2.1	4.6	1.8	0.51	0.26	0.51	0.22	0.68	0.37	0.49	0.22	0.57	0.2	1	0.48
Zhejiang	4.5	2.7	5.2	2.5	0.72	0.44	0.67	0.31	1.02	0.72	0.62	0.29	0.63	0.21	1.37	0.62
Anhui	2.4	1.2	3.4	1.1	0.3	0.15	0.38	0.18	0.44	0.29	0.38	0.14	0.42	0.11	0.5	0.24
Fujian	3.6	1.4	4.5	1.6	0.61	0.28	0.52	0.21	0.62	0.43	0.52	0.19	0.43	0.13	0.99	0.44
Jiangxi	3.3	1.2	4.7	1.3	0.54	0.23	0.61	0.23	0.57	0.29	0.45	0.11	0.5	0.09	0.81	0.27
Shandong	3.8	1.8	4.7	1.8	0.5	0.26	0.51	0.25	0.72	0.57	0.68	0.28	0.51	0.19	0.71	0.33
Henan	3.8	1.4	5.3	1.2	0.49	0.17	0.6	0.22	0.84	0.45	0.67	0.24	0.71	0.21	0.99	0.47
Hubei	3.4	1.8	4.9	1.9	0.45	0.23	0.5	0.22	0.6	0.45	0.55	0.23	0.61	0.19	0.82	0.31
Hunan	4.2	1.7	5.6	1.4	0.51	0.23	0.61	0.21	0.6	0.34	0.53	0.19	0.81	0.2	0.9	0.37
Guangdong	4.1	1.4	5.1	1.4	0.67	0.22	0.59	0.16	1.05	0.44	0.45	0.15	0.58	0.13	1.27	0.35
Guangxi	2.9	1.3	4	1.5	0.47	0.24	0.45	0.22	0.75	0.66	0.33	0.18	0.54	0.23	0.99	0.51
Hainan	4.5	1.4	6.4	1.7	0.64	0.21	0.75	0.2	0.82	0.47	0.58	0.15	0.96	0.26	1.68	0.5
Chongqing	2.5	1.4	3.3	1.4	0.34	0.17	0.37	0.16	0.61	0.56	0.35	0.15	0.54	0.21	0.88	0.38
Sichuan	2.9	1.6	3.8	1.6	0.38	0.21	0.42	0.21	0.62	0.58	0.37	0.16	0.57	0.24	0.99	0.47
Guizhou	4.8	1.1	6.1	1.3	0.5	0.14	0.69	0.21	1.06	0.61	0.71	0.17	0.93	0.22	0.94	0.22
Yunnan	4.8	1.3	6.2	1.6	0.59	0.16	0.72	0.22	1.06	0.66	0.78	0.19	0.65	0.14	1.11	0.35
Xizang	5.3	1.2	4.1	0.5	0.48	0.14	0.73	0.09	1.22	0.9	0.66	0.17	0.96	0.1	2.01	0.2
Shaanxi	3.4	1.5	4.9	1.9	0.5	0.3	0.64	0.37	1.35	1.31	0.13	0.06	1.05	0.36	1.02	0.36
Gansu	3	1.4	3.4	1.1	0.36	0.17	0.45	0.17	0.57	0.69	0.5	0.17	0.57	0.36	0.69	0.31
Qinghai	6.8	1.5	9.1	1.1	1	0.2	1.02	0.23	1.85	0.66	1.48	0.14	0.72	0.12	1.56	0.25
Ningxia	3.7	1.6	4.4	1.3	0.57	0.27	0.52	0.23	0.8	0.53	0.47	0.18	0.63	0.13	0.83	0.27
Xinjiang	5.6	2.2	6.5	2.4	0.72	0.3	0.74	0.39	1.46	1.05	0.97	0.37	0.91	0.27	1.78	0.48
Total	3.8	1.6	4.7	1.5	0.52	0.22	0.56	0.22	0.8	0.53	0.54	0.2	0.66	0.21	1.01	0.39
